# Supplementary material for: Long non‐coding RNA GAS5 is induced by interferons and plays an antitumor role in esophageal squamous cell carcinoma
Source: Cancer Med. 2018 May 9;7(7):3157–67. doi: 10.1002/cam4.1524 (PMC6051207; doi:10.1002/cam4.1524)
Supplement: Supplementary file 1 [file CAM4-7-3157-s001.xlsx]

## Sheet: Table S1
Table S1. Primers and shRNA sequences used in the study.
Primer	Sequence (5'to3')
GAS5-F	AGTTGTGTCCCCAAGGAAGG
GAS5-R	CGTTACCAGGAGCAGAACCAT
GAPDH-F	GGACCTGACCTGCCGTCTAG
GAPDH-R	GTAGCCCAGGATGCCCTTGA
IFNAR1-F	TGGTGGAGGTAGTTCATTTTC
IFNAR1-R	ATAGTGTTATGTGGGCTTTGG
IFNB1-F	TCTCCTCAGGGATGTCAAAGT
IFNB1-R	CAACAAGTGTCTCCTCCAAAT
IFNG-F	TCATGTCTTCCTTGATGGTCT
IFNG-R	TGTAGCGGATAATGGAACTCT
JAK1-F	CCATTCTGTATGTTGTGGACGA
JAK1-R	CATTGTAATAAAGGAGTCTGTGGTC
STAT1-F	CATTCTCGTCCTGATACTTTGG
STAT1-R	ATCTGTGATTCCCTCCTGCTA
CDKN1A-F	GCACTTTGATTAGCAGCGGAAC
CDKN1A-R	AGACAACTACTCCCAGCCCCATA
FASLG-F	CTCTGGAATGGGAAGACACCTATG
FASLG-R	GCAAGATTGACCCCGGAAGTATA
TRAIL-F	TCAGGAGGAAATAAAAGAAAACACA
TRAIL-R	CCCCTTGATAGATGGAATAGAGT
IFIT1-F	GCCCAGACTTACCTGGACAA
IFIT1-R	GGTTTTCAGGGTCCACTTCA
ISG15-F	ACTCATCTTTGCCAGTACAGGAG
ISG15-R	CAGCATCTTCACCGTCAGGTC
Mx1-F	CAGCACCTGATGGCCTATCA
Mx1-R	TGGAGCATGAAGAACTGGATGA
Viperin-F	CAGCGTCAACTATCACTTCACT
Viperin-R	AACTCTACTTTGCAGAACCTCAC
U99-F	CCTCCTTTTCTTGGCGGGGA
U99-R	CGTTTGAGGATAGAACCAGC
GAS5-ChIP-F	CCCCAAAACCCGCAACATTC
GAS5-ChIP-R	CCCAGGCACCATACTGTCTT
shGAS5-1	ACCGGTGACCTGTTATCCTAAACTATTTCAAGAGAATAGTTTAGGATAACAGGTCTTTTTTGAATTC
shGAS5-2	ACCGGTGCAGACCTGTTATCCTAAATTTCAAGAGAATTTAGGATAACAGGTCTGCTTTTTTGAATTC
