# Supplementary material for: Long non‐coding RNA GAS5 is induced by interferons and plays an antitumor role in esophageal squamous cell carcinoma
Source: Cancer Med. 2018 May 9;7(7):3157–67. doi: 10.1002/cam4.1524 (PMC6051207; doi:10.1002/cam4.1524)
Supplement: Supplementary file 2 [file CAM4-7-3157-s002.xlsx]

## Sheet: Table S2
Table S2. Transcriptional factors predicted by PROMO in GAS5 promoter.
Name[ID]
TFII-I [T00824]
C/EBPbeta [T00581]
GR-beta [T01920]
FOXP3 [T04280]
c-Myb [T00137]
NF-1 [T00539]
XBP-1 [T00902]
GR-alpha [T00337]
GATA-1 [T00306]
HNF-1C [T01951]
ER-alpha [T00261]
STAT4 [T01577]
c-Ets-1 [T00112]
LEF-1 [T02905]
RXR-alpha [T01345]
RAR-beta [T00721]
AR [T00040]
ATF3 [T01313]
TFIID [T00820]
Pax-5 [T00070]
p53 [T00671]
POU2F1 [T00641]
STAT5A [T04683]
ENKTF-1 [T00255]
AP-2alphaA [T00035]
E2F-1 [T01542]
Sp1 [T00759]
HNF-1B [T01950]
PR B [T00696]
PR A [T01661]
GR [T05076]
IRF-1 [T00423]
HNF-3alpha [T02512]
NF-AT1 [T00550]
C/EBPalpha [T00105]
GATA-2 [T00308]
HOXD9 [T01424]
HOXD10 [T01425]
ETF [T00270]
AP-1 [T00029]
c-Jun [T00133]
c-Ets-2 [T00113]
NFI/CTF [T00094]
NF-kappaB [T00590]
RBP-Jkappa [T01616]
YY1 [T00915]
Elk-1 [T00250]
ELF-1 [T01113]
NF-AT2 [T01945]
NF-AT1 [T01948]
T3R-beta1 [T00851]
IRF-2 [T01491]
HNF-1A [T00368]
TBP [T00794]
Ik-1 [T02702]
PEA3 [T00685]
MEF-2A [T01005]
STAT1beta [T01573]
GATA-3 [T00311]
USF2 [T00878]
SRY [T00997]
TCF-4E [T02878]
POU2F2 (Oct-2.1) [T00646]
GCF [T00320]
NF-kappaB1 [T00593]
RelA [T00594]
NF-Y [T00150]
EBF [T05427]
COUP-TF1 [T00149]
CTF [T00174]
VDR [T00885]
PXR-1:RXR-alpha [T05671]
