# Supplementary material for: Long non‐coding RNA GAS5 is induced by interferons and plays an antitumor role in esophageal squamous cell carcinoma
Source: Cancer Med. 2018 May 9;7(7):3157–67. doi: 10.1002/cam4.1524 (PMC6051207; doi:10.1002/cam4.1524)
Supplement: Supplementary file 3 [file CAM4-7-3157-s003.xlsx]

## Sheet: Table S3
Table S3. STATs family predicted by Jaspar binding to GAS5 promoter (score>10).
Model ID	Model name	Score	Relative score	Start	End	Strand	predicted site sequence
MA0517.1	STAT1::STAT2	14.094	0.88673	689	703	-1	ATGGTTTCTTTTTTC
MA0144.2	STAT3	10.66	0.926696	729	739	-1	CATCCGGGAAG
MA0517.1	STAT1::STAT2	11.284	0.846577	737	751	1	ATGGTTTCCATTTCA
MA0517.1	STAT1::STAT2	11.458	0.849064	854	868	1	TCAGTTTAAGTTTCA
MA0520.1	Stat6	11.883	0.902007	1078	1092	-1	CATTTATTCAGAAAG
MA0519.1	Stat5a::Stat5b	11.847	0.938556	1268	1278	-1	TTTTCCTAGAG
MA0144.2	STAT3	11.011	0.930948	1884	1894	-1	TTGCCGGAAAG
